# Supplementary material for: ﻿Bulbophyllumromklaoense (Orchidaceae), a new species from Thailand
Source: PhytoKeys. 2024 Feb 20;238:147–55. doi: 10.3897/phytokeys.238.114999 (PMC10900101; doi:10.3897/phytokeys.238.114999)
Supplement: XML Treatment for Bulbophyllum romklaoense [file phytokeys.238.114999-treatment1.xml]

<!DOCTYPE tp:taxon-treatment
  PUBLIC "-//TaxonX//DTD Taxonomic Treatment Publishing DTD v0 20100105//EN" "tax-treatment-NSO.dtd">
<tp:taxon-treatment xmlns:tp="http://www.plazi.org/taxpub"><tp:treatment-meta><kwd-group><label>Taxon classification</label><kwd>
              <named-content content-type="kingdom">Plantae</named-content>
            </kwd><kwd>
              <named-content content-type="order">Asparagales</named-content>
            </kwd><kwd>
              <named-content content-type="family">Orchidaceae</named-content>
            </kwd></kwd-group><mixed-citation publication-type="journal"><person-group><name><surname>Thawara</surname><given-names>Nicha</given-names></name><name><surname>Pingyot</surname><given-names>Thitiporn</given-names></name><name><surname>Suksathan</surname><given-names>Piyakaset</given-names></name><name><surname>Ruchisansakun</surname><given-names>Saroj</given-names></name></person-group><article-title>﻿<italic><tp:taxon-name><tp:taxon-name-part taxon-name-part-type="genus" reg="Bulbophyllum">Bulbophyllum</tp:taxon-name-part><tp:taxon-name-part taxon-name-part-type="species" reg="romklaoense">romklaoense</tp:taxon-name-part></tp:taxon-name></italic> (<tp:taxon-name><tp:taxon-name-part taxon-name-part-type="family">Orchidaceae</tp:taxon-name-part></tp:taxon-name>), a new species from Thailand</article-title><source>PhytoKeys</source><day>20</day><month>02</month><year>2024</year><volume>238</volume><fpage>147</fpage><lpage>155</lpage><pub-id pub-id-type="doi">10.3897/phytokeys.238.114999</pub-id></mixed-citation></tp:treatment-meta><tp:nomenclature><label>﻿</label><tp:taxon-name>
            <object-id xmlns:xlink="http://www.w3.org/1999/xlink" content-type="arpha" xlink:type="simple">49FED916-EF4C-594A-82C4-5A595F70434F</object-id>
            <tp:taxon-name-part taxon-name-part-type="genus" reg="Bulbophyllum">Bulbophyllum</tp:taxon-name-part>
            <tp:taxon-name-part taxon-name-part-type="species" reg="romklaoense">romklaoense</tp:taxon-name-part>
            <object-id xmlns:xlink="http://www.w3.org/1999/xlink" content-type="ipni" xlink:type="simple">urn:lsid:ipni.org:names:77336764-1</object-id>
          </tp:taxon-name><tp:taxon-authority>Pingyot &amp; Thawara</tp:taxon-authority><tp:taxon-status xmlns:xlink="http://www.w3.org/1999/xlink" xlink:type="simple">sp. nov.</tp:taxon-status><xref ref-type="fig" rid="F1">Figs 1</xref><xref ref-type="fig" rid="F2">, 2</xref><xref ref-type="fig" rid="F3">, 3</xref></tp:nomenclature><tp:treatment-sec sec-type="diagnosis" id="SECID0ETHAC"><title>Diagnosis.</title><p><italic><tp:taxon-name><tp:taxon-name-part taxon-name-part-type="genus" reg="Bulbophyllum">Bulbophyllum</tp:taxon-name-part><tp:taxon-name-part taxon-name-part-type="species" reg="romklaoense">romklaoense</tp:taxon-name-part></tp:taxon-name></italic> resembles <italic><tp:taxon-name><tp:taxon-name-part taxon-name-part-type="genus" reg="Bulbophyllum">B.</tp:taxon-name-part><tp:taxon-name-part taxon-name-part-type="species" reg="muscarirubrum">muscarirubrum</tp:taxon-name-part></tp:taxon-name></italic> Seidenf. and <italic><tp:taxon-name><tp:taxon-name-part taxon-name-part-type="genus" reg="Bulbophyllum">B.</tp:taxon-name-part><tp:taxon-name-part taxon-name-part-type="species" reg="triste">triste</tp:taxon-name-part></tp:taxon-name></italic> Rchb.f. <italic><tp:taxon-name><tp:taxon-name-part taxon-name-part-type="genus" reg="Bulbophyllum">Bulbophyllum</tp:taxon-name-part><tp:taxon-name-part taxon-name-part-type="species" reg="romklaoense">romklaoense</tp:taxon-name-part></tp:taxon-name></italic> differs from both by having 4–6-flowered inflorescences (vs. 10–24(–50)-flowered inflorescences in <italic><tp:taxon-name><tp:taxon-name-part taxon-name-part-type="genus" reg="Bulbophyllum">B.</tp:taxon-name-part><tp:taxon-name-part taxon-name-part-type="species" reg="muscarirubrum">muscarirubrum</tp:taxon-name-part></tp:taxon-name></italic> and <italic><tp:taxon-name><tp:taxon-name-part taxon-name-part-type="genus" reg="Bulbophyllum">B.</tp:taxon-name-part><tp:taxon-name-part taxon-name-part-type="species" reg="triste">triste</tp:taxon-name-part></tp:taxon-name></italic>), falcate-subovate lateral sepals (vs. narrowly ovate lateral sepals in <italic><tp:taxon-name><tp:taxon-name-part taxon-name-part-type="genus" reg="Bulbophyllum">B.</tp:taxon-name-part><tp:taxon-name-part taxon-name-part-type="species" reg="muscarirubrum">muscarirubrum</tp:taxon-name-part></tp:taxon-name></italic> and <italic><tp:taxon-name><tp:taxon-name-part taxon-name-part-type="genus" reg="Bulbophyllum">B.</tp:taxon-name-part><tp:taxon-name-part taxon-name-part-type="species" reg="triste">triste</tp:taxon-name-part></tp:taxon-name></italic>), petals with erose to fimbriate margins (vs. petals with ± entire margins in <italic><tp:taxon-name><tp:taxon-name-part taxon-name-part-type="genus" reg="Bulbophyllum">B.</tp:taxon-name-part><tp:taxon-name-part taxon-name-part-type="species" reg="muscarirubrum">muscarirubrum</tp:taxon-name-part></tp:taxon-name></italic> and <italic><tp:taxon-name><tp:taxon-name-part taxon-name-part-type="genus" reg="Bulbophyllum">B.</tp:taxon-name-part><tp:taxon-name-part taxon-name-part-type="species" reg="triste">triste</tp:taxon-name-part></tp:taxon-name></italic>) and a lip with long cilia in the distal half on the lower surface (vs. lip entirely glabrous in <italic><tp:taxon-name><tp:taxon-name-part taxon-name-part-type="genus" reg="Bulbophyllum">B.</tp:taxon-name-part><tp:taxon-name-part taxon-name-part-type="species" reg="muscarirubrum">muscarirubrum</tp:taxon-name-part></tp:taxon-name></italic> and <italic><tp:taxon-name><tp:taxon-name-part taxon-name-part-type="genus" reg="Bulbophyllum">B.</tp:taxon-name-part><tp:taxon-name-part taxon-name-part-type="species" reg="triste">triste</tp:taxon-name-part></tp:taxon-name></italic>). <italic><tp:taxon-name><tp:taxon-name-part taxon-name-part-type="genus" reg="Bulbophyllum">Bulbophyllum</tp:taxon-name-part><tp:taxon-name-part taxon-name-part-type="species" reg="romklaoense">romklaoense</tp:taxon-name-part></tp:taxon-name></italic> also differs from <italic><tp:taxon-name><tp:taxon-name-part taxon-name-part-type="genus" reg="Bulbophyllum">B.</tp:taxon-name-part><tp:taxon-name-part taxon-name-part-type="species" reg="triste">triste</tp:taxon-name-part></tp:taxon-name></italic> by having a peduncle which is about as long as the rachis (vs. peduncle longer than twice as long as the rachis in <italic><tp:taxon-name><tp:taxon-name-part taxon-name-part-type="genus" reg="Bulbophyllum">B.</tp:taxon-name-part><tp:taxon-name-part taxon-name-part-type="species" reg="triste">triste</tp:taxon-name-part></tp:taxon-name></italic>).</p><fig id="F1" position="float" orientation="portrait"><object-id xmlns:xlink="http://www.w3.org/1999/xlink" content-type="doi" xlink:type="simple">10.3897/phytokeys.238.114999.figure1</object-id><object-id xmlns:xlink="http://www.w3.org/1999/xlink" content-type="arpha" xlink:type="simple">D33584D1-AD8E-50EB-BEA8-CF8613AAEE47</object-id><label>Figure 1.</label><caption><p><italic><tp:taxon-name><tp:taxon-name-part taxon-name-part-type="genus" reg="Bulbophyllum">Bulbophyllum</tp:taxon-name-part><tp:taxon-name-part taxon-name-part-type="species" reg="romklaoense">romklaoense</tp:taxon-name-part></tp:taxon-name></italic> Pingyot &amp; Thawara <bold>A</bold> habit <bold>B</bold> pseudobulb with inflorescence arising from the base <bold>C</bold> flower, front view <bold>D</bold> flower, side view (right petal and right lateral sepal removed) <bold>E</bold> floral bract <bold>F</bold> dorsal sepal <bold>G</bold> lateral sepals (flattened &amp; indumentum removed) <bold>H</bold> petals <bold>J</bold> column, top part <bold>K</bold> lip <bold>L</bold> anther cap (from <italic>Inthakul</italic> N887-50). Drawn by T. Pingyot.</p></caption><graphic xmlns:xlink="http://www.w3.org/1999/xlink" xlink:href="phytokeys-238-147_article-114999__-g001.jpg" position="float" orientation="portrait" xlink:type="simple" id="oo_987094.jpg"><uri content-type="original_file" xlink:type="simple">https://binary.pensoft.net/fig/987094</uri></graphic></fig></tp:treatment-sec><tp:treatment-sec sec-type="material" id="SECID0EOOAC"><title>Type.</title><p>Thailand. Phitsanulok Province, Chat Trakan District, Ban Romklao Botanic Garden, ca. 1300 m a.s.l., 15 February 2008, <italic>Inthakul N887-50</italic> (holotype QBG!, isotypes QBG! (2 sheets)).</p></tp:treatment-sec><tp:treatment-sec sec-type="description" id="SECID0EWOAC"><title>Description.</title><p>Epiphyte with short rhizome and pseudobulbs close together. <bold><italic>Pseudobulbs</italic></bold> subglobose, surface slightly bullate, 10.5–25 mm in diameter, 2-leaved, pale green to purplish-green, covered with a thin and translucent-white sheath when young. <bold><italic>Leaves</italic></bold> shed at flowering time, narrowly ovate to oblong, 3.3–8 cm long, 0.7–1 cm wide, apex acute, base cuneate, thinly herbaceous, glabrous. <bold><italic>Inflorescences</italic></bold> arising from base of pseudobulb, ca. 2 cm long, prostrate, racemose, 4–6-flowered, flowers in the same inflorescence open simultaneously; peduncle 8–11 mm long, ca. 1 mm in diam., with one peduncle-scale; rachis ca. 10 mm long; floral bracts reddish, broadly lanceolate, 3.5–5.6 mm long, 1.5–2.3 mm wide, 3-veined, apex acuminate, margins entire. <bold><italic>Flowers</italic></bold> ca. 6 mm wide; ovary ca. 1.6 mm long, ca. 2 mm in diam., pedicel very short, inconspicuous. <bold><italic>Sepals</italic></bold> greenish-yellow with dense reddish-purple-brown dots especially in upper half; dorsal sepal broadly ovate, 3.7–4 mm long, 2.4–3 mm wide, apex acuminate, margins erose to fimbriate in upper half, 3-veined, adaxially papillose; lateral sepals connate in upper half along interior margins, forming a suborbicular blade in outline, individual sepals falcate-subovate, 6–6.5 mm long, 3.6–3.8 mm wide, 5-veined, adaxially sparsely ciliate in distal part, apex cuspidate, margins entire, outer margins decurved. <bold><italic>Petals</italic></bold> pale green with reddish-purple dots, ovate, 2.4–3 mm long, 1.7–2 mm wide, apex acuminate, margins erose to fimbriate, except near base, 1-veined, adaxially sparsely papillose and ciliate; <bold><italic>lip</italic></bold> white with reddish-purple dots and a large purple blotch on epichile, triangular, ca. 2 mm long, 1.3–1.5 mm wide, thickened, entire, adaxially with longitudinal ridges, with long cilia in distal half on lower surface. <bold><italic>Column</italic></bold> white with faint reddish-purple dots, ca. 1.5 mm long, ca. 1 mm wide, winged along lower margins; stelidia subulate, ca. 0.6 mm long, curved, pointing forwards; anther cap white, sometimes with purple marks, ca. 1 mm wide; pollinia 4; stigma concave, ca. 1 mm long. <bold><italic>Fruit</italic></bold> not seen.</p><fig id="F2" position="float" orientation="portrait"><object-id xmlns:xlink="http://www.w3.org/1999/xlink" content-type="doi" xlink:type="simple">10.3897/phytokeys.238.114999.figure2</object-id><object-id xmlns:xlink="http://www.w3.org/1999/xlink" content-type="arpha" xlink:type="simple">1A565521-AD01-5041-98DE-37BA7EC37052</object-id><label>Figure 2.</label><caption><p><italic><tp:taxon-name><tp:taxon-name-part taxon-name-part-type="genus" reg="Bulbophyllum">Bulbophyllum</tp:taxon-name-part><tp:taxon-name-part taxon-name-part-type="species" reg="romklaoense">romklaoense</tp:taxon-name-part></tp:taxon-name></italic> Pingyot &amp; Thawara <italic>in vivo</italic><bold>A</bold> habit (vegetative stage) <bold>B</bold> habit (flowering stage) <bold>C</bold> pseudobulb with inflorescence arising from the base <bold>D</bold> flower, front view <bold>E</bold> flowers, side view <bold>F</bold> lateral sepals. Photographed by P. Suksathan.</p></caption><graphic xmlns:xlink="http://www.w3.org/1999/xlink" xlink:href="phytokeys-238-147_article-114999__-g002.jpg" position="float" orientation="portrait" xlink:type="simple" id="oo_987095.jpg"><uri content-type="original_file" xlink:type="simple">https://binary.pensoft.net/fig/987095</uri></graphic></fig></tp:treatment-sec><tp:treatment-sec sec-type="habitat" id="SECID0E5AAE"><title>Habitat and phenology.</title><p>Epiphytic on oak trees (<italic><tp:taxon-name><tp:taxon-name-part taxon-name-part-type="genus" reg="Lithocarpus">Lithocarpus</tp:taxon-name-part></tp:taxon-name></italic> spp.) in open evergreen broad-leaved lower montane forest, ca. 1300 m a.s.l. Fl. January–February.</p></tp:treatment-sec><tp:treatment-sec sec-type="distribution" id="SECID0ELBAE"><title>Distribution.</title><p>Northern Thailand. This new species is currently known only from the type locality, which is located less than 7 km from the Lao PDR border. It is possible that this species occurs in Lao PDR or in other areas around the Phu Soi Dao Plateau (Fig. <xref ref-type="fig" rid="F3">3</xref>).</p><fig id="F3" position="float" orientation="portrait"><object-id xmlns:xlink="http://www.w3.org/1999/xlink" content-type="doi" xlink:type="simple">10.3897/phytokeys.238.114999.figure3</object-id><object-id xmlns:xlink="http://www.w3.org/1999/xlink" content-type="arpha" xlink:type="simple">7FA38F7E-A613-5D3A-8D34-BF290088CCF6</object-id><label>Figure 3.</label><caption><p>The distribution of <italic><tp:taxon-name><tp:taxon-name-part taxon-name-part-type="genus" reg="Bulbophyllum">Bulbophyllum</tp:taxon-name-part><tp:taxon-name-part taxon-name-part-type="species" reg="romklaoense">romklaoense</tp:taxon-name-part></tp:taxon-name></italic> Pingyot &amp; Thawara. The inset figure shows the position of this species on the complete map of Thailand.</p></caption><graphic xmlns:xlink="http://www.w3.org/1999/xlink" xlink:href="phytokeys-238-147_article-114999__-g003.jpg" position="float" orientation="portrait" xlink:type="simple" id="oo_987096.jpg"><uri content-type="original_file" xlink:type="simple">https://binary.pensoft.net/fig/987096</uri></graphic></fig></tp:treatment-sec><tp:treatment-sec sec-type="etymology" id="SECID0ENCAE"><title>Etymology.</title><p>Named after its type locality at Ban Romklao (Romklao Village).</p></tp:treatment-sec><tp:treatment-sec sec-type="conservation status" id="SECID0ESCAE"><title>Conservation status proposed.</title><p>This new species is known only from the type locality, situated in the protected area of <abbrev xmlns:xlink="http://www.w3.org/1999/xlink" content-type="institution" xlink:title="Ban Romklao Botanic Garden" id="ABBRID0EYCAE" xlink:type="simple">BRBG</abbrev>. However, the Extent of Occurrence (<abbrev xmlns:xlink="http://www.w3.org/1999/xlink" xlink:title="Extent of Occurrence" id="ABBRID0E4CAE" xlink:type="simple">EOO</abbrev>) and the Area of Occupancy (<abbrev xmlns:xlink="http://www.w3.org/1999/xlink" xlink:title="Area of Occupancy" id="ABBRID0EBDAE" xlink:type="simple">AOO</abbrev>) are less than 100 km<sup>2</sup> and 10 km<sup>2</sup>, respectively. The number of mature individuals is less than 50. Moreover, its habitat is frequently threatened by forest fires and climatic changes, such as warmer and drier conditions that increase drought and extend the fire season. These factors have led to significant habitat destruction. Thus, this species is preliminarily assessed as Critically Endangered (<abbrev xmlns:xlink="http://www.w3.org/1999/xlink" xlink:title="Critically Endangered" id="ABBRID0EJDAE" xlink:type="simple">CR</abbrev>; B1+B2ab(iii,v)+C2a(i)), based on current information and according to the IUCN Red List Categories and Criteria (IUCN 2022).</p></tp:treatment-sec><tp:treatment-sec sec-type="Additional specimen examined" id="SECID0ENDAE"><title>Additional specimen examined.</title><p>Thailand. Phitsanulok Province, Ban Romklao Botanic Garden, ca. 1300 m a.s.l., 15 February 2008, <italic>Inthakul N887-50</italic> sub <italic>Suksathan 5476</italic> (cultivated plant of the holotype (QBG)).</p></tp:treatment-sec><tp:treatment-sec sec-type="notes" id="SECID0EXDAE"><title>Note.</title><p><xref ref-type="bibr" rid="B10">Vermeulen et al. (2014a)</xref> redefined <tp:taxon-name><tp:taxon-name-part taxon-name-part-type="genus" reg="Bulbophyllum">Bulbophyllum</tp:taxon-name-part><tp:taxon-name-part taxon-name-part-type="infraspecific-rank">sect.</tp:taxon-name-part><tp:taxon-name-part taxon-name-part-type="section" reg="Lemniscata">Lemniscata</tp:taxon-name-part></tp:taxon-name> Pfitz. by including <tp:taxon-name><tp:taxon-name-part taxon-name-part-type="genus" reg="Bulbophyllum">B.</tp:taxon-name-part><tp:taxon-name-part taxon-name-part-type="infraspecific-rank">sect.</tp:taxon-name-part><tp:taxon-name-part taxon-name-part-type="section" reg="Tripudianthes">Tripudianthes</tp:taxon-name-part></tp:taxon-name> Seidenf. (except <italic><tp:taxon-name><tp:taxon-name-part taxon-name-part-type="genus" reg="Bulbophyllum">B.</tp:taxon-name-part><tp:taxon-name-part taxon-name-part-type="species" reg="blepharistes">blepharistes</tp:taxon-name-part></tp:taxon-name></italic> Rchb.f.) and <tp:taxon-name><tp:taxon-name-part taxon-name-part-type="genus" reg="Bulbophyllum">B.</tp:taxon-name-part><tp:taxon-name-part taxon-name-part-type="infraspecific-rank">sect.</tp:taxon-name-part><tp:taxon-name-part taxon-name-part-type="section" reg="Pleiophyllus">Pleiophyllus</tp:taxon-name-part></tp:taxon-name> J.J. Sm. <italic><tp:taxon-name><tp:taxon-name-part taxon-name-part-type="genus" reg="Bulbophyllum">Bulbophyllum</tp:taxon-name-part><tp:taxon-name-part taxon-name-part-type="species" reg="romklaoense">romklaoense</tp:taxon-name-part></tp:taxon-name></italic> also belongs to section <tp:taxon-name><tp:taxon-name-part taxon-name-part-type="genus" reg="Bulbophyllum"/><tp:taxon-name-part taxon-name-part-type="section" reg="Lemniscata">Lemniscata</tp:taxon-name-part></tp:taxon-name>, characterised by its two-leaved pseudobulbs, deciduous leaves, elongate racemes, 4 pollinia and connate lateral sepals. This section contains ca. 37 species, mainly distributed in South and South-East Asia (<xref ref-type="bibr" rid="B10">Vermeulen et al. 2014a</xref>, <xref ref-type="bibr" rid="B13">2021</xref>; <xref ref-type="bibr" rid="B1">Averyanov et al. 2019</xref>; <xref ref-type="bibr" rid="B14">Zhou et al. 2022</xref>; <xref ref-type="bibr" rid="B5">Nguyen et al. 2023</xref>). Currently, 26 species in this section are known from Thailand. According to Seidenfaden’s key (1979), <italic><tp:taxon-name><tp:taxon-name-part taxon-name-part-type="genus" reg="Bulbophyllum">B.</tp:taxon-name-part><tp:taxon-name-part taxon-name-part-type="species" reg="romklaoense">romklaoense</tp:taxon-name-part></tp:taxon-name></italic> would belong to section <tp:taxon-name><tp:taxon-name-part taxon-name-part-type="genus" reg="Bulbophyllum"/><tp:taxon-name-part taxon-name-part-type="section" reg="Pleiophyllus">Pleiophyllus</tp:taxon-name-part></tp:taxon-name> by its 2-leaved pseudobulb and lateral sepals that are not much longer than the dorsal sepal.</p><p><xref ref-type="bibr" rid="B11">Vermeulen et al. (2014b)</xref> synonymised <italic><tp:taxon-name><tp:taxon-name-part taxon-name-part-type="genus" reg="Bulbophyllum">Bulbophyllum</tp:taxon-name-part><tp:taxon-name-part taxon-name-part-type="species" reg="tripaleum">tripaleum</tp:taxon-name-part></tp:taxon-name></italic> Seidenf. under <italic><tp:taxon-name><tp:taxon-name-part taxon-name-part-type="genus" reg="Bulbophyllum">B.</tp:taxon-name-part><tp:taxon-name-part taxon-name-part-type="species" reg="dhaninivatii">dhaninivatii</tp:taxon-name-part></tp:taxon-name></italic> Seidenf. because the only differentiating character is the presence of palea on the sepal apices, but this character is considered to be variable. We also observed this variability in a population of <italic><tp:taxon-name><tp:taxon-name-part taxon-name-part-type="genus" reg="Bulbophyllum">B.</tp:taxon-name-part><tp:taxon-name-part taxon-name-part-type="species" reg="dhaninivatii">dhaninivatii</tp:taxon-name-part></tp:taxon-name></italic> at Phu Luang in Loei Province (north-eastern Thailand). Therefore, <italic><tp:taxon-name><tp:taxon-name-part taxon-name-part-type="genus" reg="Bulbophyllum">B.</tp:taxon-name-part><tp:taxon-name-part taxon-name-part-type="species" reg="tripaleum">tripaleum</tp:taxon-name-part></tp:taxon-name></italic> is here treated as a synonym of <italic><tp:taxon-name><tp:taxon-name-part taxon-name-part-type="genus" reg="Bulbophyllum">B.</tp:taxon-name-part><tp:taxon-name-part taxon-name-part-type="species" reg="dhaninivatii">dhaninivatii</tp:taxon-name-part></tp:taxon-name></italic> and is excluded from the key.</p></tp:treatment-sec><ref-list><ref id="B10"><mixed-citation xmlns:xlink="http://www.w3.org/1999/xlink" xlink:type="simple"><person-group><name name-style="western"><surname>Vermeulen</surname><given-names>JJ</given-names></name><name name-style="western"><surname>Fischer</surname><given-names>G</given-names></name><name name-style="western"><surname>De Camargo Smidt</surname><given-names>E</given-names></name><name name-style="western"><surname>Stern</surname><given-names>WL</given-names></name><name name-style="western"><surname>Pridgeon</surname><given-names>AM</given-names></name><name name-style="western"><surname>Veitch</surname><given-names>C</given-names></name><name name-style="western"><surname>Sieder</surname><given-names>A</given-names></name><name name-style="western"><surname>Vugt</surname><given-names>R</given-names></name><name name-style="western"><surname>Gravendeel</surname><given-names>B</given-names></name></person-group> (<year>2014a</year>) <article-title><italic><tp:taxon-name><tp:taxon-name-part taxon-name-part-type="genus">Bulbophyllum</tp:taxon-name-part></tp:taxon-name></italic>.</article-title> In: <person-group><name name-style="western"><surname>Pridgeon</surname><given-names>AM</given-names></name><name name-style="western"><surname>Cribb</surname><given-names>PJ</given-names></name><name name-style="western"><surname>Chase</surname><given-names>MW</given-names></name><name name-style="western"><surname>Rasmussen</surname><given-names>FN</given-names></name></person-group> (<role>Eds</role>) <issue-title>Genera orchidacearum (Vol.</issue-title><source>6): <tp:taxon-name><tp:taxon-name-part taxon-name-part-type="subfamily">Epidendroideae</tp:taxon-name-part></tp:taxon-name> (part three). Oxford University Press, Oxford</source>, <fpage>4</fpage>–<lpage>51</lpage>.</mixed-citation></ref><ref id="B13"><mixed-citation xmlns:xlink="http://www.w3.org/1999/xlink" xlink:type="simple"><person-group><name name-style="western"><surname>Vermeulen</surname><given-names>JJ</given-names></name><name name-style="western"><surname>Watthana</surname><given-names>S</given-names></name><name name-style="western"><surname>Pedersen</surname><given-names>HÆ</given-names></name></person-group> (<year>2021</year>) <article-title>Two new species of <italic><tp:taxon-name><tp:taxon-name-part taxon-name-part-type="genus">Bulbophyllum</tp:taxon-name-part></tp:taxon-name></italic> (<tp:taxon-name><tp:taxon-name-part taxon-name-part-type="family">Orchidaceae</tp:taxon-name-part></tp:taxon-name>) from Thailand.</article-title><source>Lankesteriana</source><volume>21</volume>(<issue>3</issue>): <fpage>319</fpage>–<lpage>323</lpage>. <ext-link xlink:href="10.15517/lank.v21i3.49313" ext-link-type="doi" xlink:type="simple">https://doi.org/10.15517/lank.v21i3.49313</ext-link></mixed-citation></ref><ref id="B1"><mixed-citation xmlns:xlink="http://www.w3.org/1999/xlink" xlink:type="simple"><person-group><name name-style="western"><surname>Averyanov</surname><given-names>LV</given-names></name><name name-style="western"><surname>Truong</surname><given-names>BV</given-names></name><name name-style="western"><surname>Maisak</surname><given-names>TV</given-names></name></person-group> (<year>2019</year>) <article-title><italic><tp:taxon-name><tp:taxon-name-part taxon-name-part-type="genus">Bulbophyllum</tp:taxon-name-part></tp:taxon-name></italic> (<tp:taxon-name><tp:taxon-name-part taxon-name-part-type="family">Orchidaceae</tp:taxon-name-part></tp:taxon-name>) in the flora of Vietnam III. The revision of <tp:taxon-name><tp:taxon-name-part taxon-name-part-type="genus">B.</tp:taxon-name-part><tp:taxon-name-part taxon-name-part-type="infraspecific-rank">sect.</tp:taxon-name-part><tp:taxon-name-part taxon-name-part-type="section">Lemniscata</tp:taxon-name-part></tp:taxon-name>.</article-title><source>Phytotaxa</source><volume>416</volume>(<issue>1</issue>): <fpage>51</fpage>–<lpage>58</lpage>. <ext-link xlink:href="10.11646/phytotaxa.416.1.6" ext-link-type="doi" xlink:type="simple">https://doi.org/10.11646/phytotaxa.416.1.6</ext-link></mixed-citation></ref><ref id="B14"><mixed-citation xmlns:xlink="http://www.w3.org/1999/xlink" xlink:type="simple"><person-group><name name-style="western"><surname>Zhou</surname><given-names>Z</given-names></name><name name-style="western"><surname>Wu</surname><given-names>PY</given-names></name><name name-style="western"><surname>Xu</surname><given-names>XW</given-names></name><name name-style="western"><surname>Zhao</surname><given-names>Z</given-names></name><name name-style="western"><surname>Lin</surname><given-names>YJ</given-names></name><name name-style="western"><surname>Xu</surname><given-names>W</given-names></name><name name-style="western"><surname>Liu</surname><given-names>ZJ</given-names></name></person-group> (<year>2022</year>) <article-title><italic><tp:taxon-name><tp:taxon-name-part taxon-name-part-type="genus">Bulbophyllum</tp:taxon-name-part><tp:taxon-name-part taxon-name-part-type="species">contortum</tp:taxon-name-part></tp:taxon-name></italic> (<tp:taxon-name><tp:taxon-name-part taxon-name-part-type="family">Orchidaceae</tp:taxon-name-part></tp:taxon-name>, <tp:taxon-name><tp:taxon-name-part taxon-name-part-type="tribe">Malaxideae</tp:taxon-name-part></tp:taxon-name>), a new species from Yunnan, China.</article-title><source>Phytotaxa</source><volume>560</volume>(<issue>3</issue>): <fpage>295</fpage>–<lpage>300</lpage>. <ext-link xlink:href="10.11646/phytotaxa.560.3.4" ext-link-type="doi" xlink:type="simple">https://doi.org/10.11646/phytotaxa.560.3.4</ext-link></mixed-citation></ref><ref id="B5"><mixed-citation xmlns:xlink="http://www.w3.org/1999/xlink" xlink:type="simple"><person-group><name name-style="western"><surname>Nguyen</surname><given-names>VC</given-names></name><name name-style="western"><surname>Averyanov</surname><given-names>LV</given-names></name><name name-style="western"><surname>Maisak</surname><given-names>TV</given-names></name><name name-style="western"><surname>Nguyen</surname><given-names>TLT</given-names></name><name name-style="western"><surname>Nguyen</surname><given-names>VK</given-names></name><name name-style="western"><surname>Pham</surname><given-names>TTD</given-names></name><name name-style="western"><surname>Nguyen</surname><given-names>DD</given-names></name><name name-style="western"><surname>Dang</surname><given-names>VS</given-names></name><name name-style="western"><surname>Aromyen</surname><given-names>W</given-names></name><name name-style="western"><surname>Truong</surname><given-names>BV</given-names></name></person-group> (<year>2023</year>) <article-title>The review of <tp:taxon-name><tp:taxon-name-part taxon-name-part-type="genus">Bulbophyllum</tp:taxon-name-part><tp:taxon-name-part taxon-name-part-type="infraspecific-rank">section</tp:taxon-name-part><tp:taxon-name-part taxon-name-part-type="section">Tripudianthes</tp:taxon-name-part></tp:taxon-name> (<tp:taxon-name><tp:taxon-name-part taxon-name-part-type="family">Orchidaceae</tp:taxon-name-part></tp:taxon-name>) in the flora of Vietnam with the description of new species, <italic><tp:taxon-name><tp:taxon-name-part taxon-name-part-type="genus">B.</tp:taxon-name-part><tp:taxon-name-part taxon-name-part-type="species">viridipallidum</tp:taxon-name-part></tp:taxon-name></italic>.</article-title><source>Phytotaxa</source><volume>598</volume>(<issue>1</issue>): <fpage>59</fpage>–<lpage>68</lpage>. <ext-link xlink:href="10.11646/phytotaxa.598.1.4" ext-link-type="doi" xlink:type="simple">https://doi.org/10.11646/phytotaxa.598.1.4</ext-link></mixed-citation></ref><ref id="B11"><mixed-citation xmlns:xlink="http://www.w3.org/1999/xlink" xlink:type="simple"><person-group><name name-style="western"><surname>Vermeulen</surname><given-names>JJ</given-names></name><name name-style="western"><surname>Phelps</surname><given-names>J</given-names></name><name name-style="western"><surname>Thavipoke</surname><given-names>P</given-names></name></person-group> (<year>2014b</year>) <article-title>Notes on <italic><tp:taxon-name><tp:taxon-name-part taxon-name-part-type="genus">Bulbophyllum</tp:taxon-name-part></tp:taxon-name></italic> (<tp:taxon-name><tp:taxon-name-part taxon-name-part-type="subtribe">Dendrobiinae</tp:taxon-name-part></tp:taxon-name>; <tp:taxon-name><tp:taxon-name-part taxon-name-part-type="subfamily">Epidendroideae</tp:taxon-name-part></tp:taxon-name>; <tp:taxon-name><tp:taxon-name-part taxon-name-part-type="family">Orchidaceae</tp:taxon-name-part></tp:taxon-name>): Two new species and the dilemmas of species discovery via illegal trade.</article-title><source>Phytotaxa</source><volume>184</volume>(<issue>1</issue>): <fpage>12</fpage>–<lpage>22</lpage>. <ext-link xlink:href="10.11646/phytotaxa.184.1.2" ext-link-type="doi" xlink:type="simple">https://doi.org/10.11646/phytotaxa.184.1.2</ext-link></mixed-citation></ref></ref-list></tp:taxon-treatment>
